# Supplementary material for: Apple dwarfing rootstocks exhibit an imbalance in carbohydrate allocation and reduced cell growth and metabolism
Source: Hortic Res. 2017 Apr 5;4:17009–. doi: 10.1038/hortres.2017.9 (PMC5381684; doi:10.1038/hortres.2017.9)
Supplement: Supplementary Tables [file hortres20179-s1.xlsx]

## Sheet: Supplemental Table S1
Gene name	Primer name	Primer sequence (5' to 3')
MdCellulose synthase A (MdCES A)	MDP0000313995 A1	CACTGTTCCAGCCATCTGTC
	MDP0000313995 B1	CAATGCTCACATTGCTCCAC
MdBeta-D-xylosidase 7 (MdBXL7)	MDP0000156045 A1	TCGGCAAAGGCATTAAACTT
	MDP0000156045 B1	TGTCATCCCTGTTGCTTGTC
MdStarch synthase2 (MdSS2)	MDP0000283839 A1	TTGTTGCCGGTGTATTTGAA
	MDP0000283839 B1	CGGAAGATCAACGAAGGAGA
MdStarch synthase2(MdSS2)	MDP0000842179 F	TGCCGGTGTATTTGAAGGC
	MDP0000842179 R	GGTCCAGGTAGTGTCCAGGA
MdSucrose synthase 4(MdSUS4)	MDP0000252802 F	AGCTCCTTTACGGCCAAGTC
	MDP0000252802 R	CTCGACAAGCCCAGTGATGT
MdCaffeic acid O methyltransferase (MdCAOMT)	MDP0000656929 A1	GGCACCGGCGCTGTCCTT
	MDP0000656929 B1	ACAAACATGTCTCCTCCAACATGCTC
MdFlavonoid 3' hydroxylase (MdF3'H)	MDP0000190489 A1	ATGCTGACGACGTTGCTGT
	MDP0000190489 B1	GCGAAGGAGTTCTGCTATGG
MdAUXIN RESISTANT 1 (MdAUX1)	MDP0000155113 A1	TGTTGGATGGTTTGCTGGGT
	MDP0000155113 B1	GGGGATGAAGACTGTGGTGG
MdSAUR32	MDP0000367919 A1	CGACAGGCCCAGCAAGCACA
	MDP0000367919 B1	GTCCTTCCCCTGGCCCACCA
MdGretchen Hagen 3.6 (MdGH3.6 )	MDP0000402444 A1	CCCTCAATGAGAAGGAGCAG
	MDP0000402444 B1	TGTTCTTGAAGGAGGCCACT
MdCytokinin oxidase7 (MdKX7)	MDP0000264875 A2	TTGTTGGAAACCGAATCCTC
	MDP0000264875 B2	TGCTTCTGCATCTGCTTCTG
MdWall-associated kinase 5 (MdWAK5)	MDP0000300272 A1	ACTTACACTCCTCAGCTCTGATGCAA
	MDP0000300272 B1	AGCTCCATAAGGACAACTCCAAAGC
Actin	MDP0000752428 A1	TGACCGAATGAGCAAGGAAATTACT
	MDP0000752428 B1	TACTCAGCTTTGGCAATCCACATC
MDP0000173025	MDP0000173025 F	CCATATCCAGGCTTGCCTAA
	MDP0000173025 R	ACGAGGGTAACCTCACATGC
Supplementary Table 1. Primers used in this study. Primer names are the Malus gene model name, A or F indicates forward primer, B or R, the reverse.

## Sheet: Supplemental Table S2
Trait phenotyped	'RG'/'M9'	'RG'/'RG'
Primary shoot node number	58.50 (2.68)	60.70 (1.28)
Sylleptic shoot node number	22.50 (7.00)	69.35 (20.57)
Total tree node number	81.00 (5.95)	130.05 (20.41)
Number of sylleptic shoots/tree	1.80 (0.46)	5.75 (1.39)
Supplementary Table S2. Architectural measurements of 'Royal Gala’ (‘RG’) scions on ‘M9’ or ‘RG’ rootstocks after seven months of growth. Means of six biological replicates for each treatment, SE is given in parentheses. Sylleptic shoots are axillary shoots that grow out in the year they are initiated.

## Sheet: Supplemental Table S3
Malus Gene ID	Malus Chr	Position (bp)	Arabidopsis Homolouge	E-value	Gene Annotation	log2(M9/M793)	p-value	log2(M27/M793)	p-value	GO biological process
Protein synthesis, degredation and modification
MDP0000124502	chr8	9824679	AT4G38220	5e-43	N-acyl-L-amino-acid amidohydrolase	1.82983	5.12e-13	1.77532	3.3e-12	protein.degradation
MDP0000387393	chr15	42882917	AT4G38220	7e-30	N-acyl-L-amino-acid amidohydrolase	3.02988	1.73e-09	2.17812	5.71e-05	protein.degradation
MDP0000314211	chr6	3892657	AT4G17830	7e-80	peptidase M20/M25/M40 family protein	2.12022	0.00053627	2.37007	7.35e-05	protein.degradation
MDP0000229967	chr16	16159976	AT4G14570	3e-99	acylaminoacyl-peptidase-related	2.18924	0.00192138	2.64784	8.46e-05	protein.degradation
MDP0000313081	chr5	10003817	AT1G79340	1e-44	AtMC4 (metacaspase 4)	2.1805	9.05e-19	1.91638	2.75e-14	protein.degradation
MDP0000160053	chr13	15463728	AT4G33090	0	APM1 (AMINOPEPTIDASE M1)	1.38473	2.06e-07	1.14155	3.72e-05	protein.degradation
MDP0000265372	chr8	8394913	AT4G33090	0	APM1 (AMINOPEPTIDASE M1)	1.41361	5.66e-08	1.18989	9.5e-06	protein.degradation
MDP0000171672	chr13	16034676	AT1G14570	3e-25	UBX domain-containing protein	1.5533	0.0205325	2.08709	0.000665699	protein.degradation
MDP0000250153	chr14	4822689	AT3G52500	8e-94	aspartyl protease family protein	1.42513	0.0126697	1.40112	0.0159547	protein.degradation
MDP0000216952	chr17	2980720	AT5G40010	1e-172	AATP1 (AAA-ATPase 1)	1.40543	0.0462656	1.70088	0.0113281	protein.degradation.AAA type
MDP0000229127	chr12	20339698	AT4G21980	3e-11	APG8G (AUTOPHAGY 8G)	1.03257	0.0422927	1.05993	0.0397788	protein.degradation.autophagy
MDP0000337442	chr10	31654146	AT4G21980	2e-15	APG8A (AUTOPHAGY 8A)	1.20717	0.00213871	2.31428	5.67e-12	protein.degradation.autophagy
MDP0000238988	unanchored	82611047	AT4G21980	1e-20	APG8A (AUTOPHAGY 8A)	1.0519	0.017228	1.86732	9.97e-07	protein.degradation.autophagy
MDP0000341161	chr13	32297254	AT3G60640	2e-20	APG8A (AUTOPHAGY 8A)	3.8421	2.88e-32	4.12856	1.42e-37	protein.degradation.autophagy
MDP0000249908	chr10	22160238	AT1G79560	0	FTSH12 (FTSH PROTEASE 12)	3.18535	1.09e-20	3.69017	3.27e-28	protein.degradation.metalloprotease
MDP0000243725	chr12	28353375	AT5G27660	2e-133	Serine-type endopeptidase	1.04999	0.0171005	1.66509	2.34e-05	protein.degradation.serine protease
MDP0000165699	chr14	26727719	AT1G18600	1e-74	RBL12 (ARABIDOPSIS RHOMBOID-LIKE PROTEIN 12)	1.95495	6.89e-07	1.65782	5.39e-05	protein.degradation.serine protease
MDP0000204838	chr15	2327926	AT5G67090	1e-168	Subtilase family protein	3.88542	1.15e-23	2.38804	6.38e-09	protein.degradation.subtilases
MDP0000921094	chr15	23951035	AT5G67090	0	Subtilase family protein	1.76059	0.000602293	1.78045	0.00055086	protein.degradation.subtilases
MDP0000196950	chr3	6755585	AT5G41340	2e-12	UBC4 (UBIQUITIN CONJUGATING ENZYME 4)	1.54205	0.0111013	1.67828	0.00499246	protein.degradation.ubiquitin.E2
MDP0000133792	chr16	8513215	AT3G15355	5e-71	UBC25 (UBIQUITIN-CONJUGATING ENZYME 25)	1.47776	0.0109979	1.33198	0.028897	protein.degradation.ubiquitin.E2
MDP0000259631	chr1	14188008	AT3G20060	2e-28	UBC19 (ubiquitin-conjugating enzyme19)	1.18023	8.96e-09	1.23124	1.7e-09	protein.degradation.ubiquitin.E2
MDP0000188045	chr2	5486529	AT5G65850	5e-15	F-box family protein	2.64569	0.000199016	1.78815	0.0253094	protein.degradation.ubiquitin.E3.SCF.FBOX
MDP0000223661	chr6	20780386	AT2G17030	7e-16	F-box family protein	2.07405	1.37e-05	2.10321	1.03e-05	protein.degradation.ubiquitin.E3.SCF.FBOX
MDP0000257808	chr17	9899907	AT2G44680	4e-07	CKB4 (CASEIN KINASE II BETA SUBUNIT 4)	1.5465	0.000523308	1.27852	0.00743335	protein.postranslational modification
MDP0000222639	unanchored	6858244	AT2G43850	2e-32	Ankyrin protein kinase (APK1)	3.27053	1.29e-15	3.32177	4.26e-16	protein.postranslational modification
MDP0000321179	chr9	13702789	AT5G67080	4e-42	MAPKKK19	2.73237	5.31e-10	3.25277	2.19e-14	protein.postranslational modification
MDP0000545463	chr11	1378185	AT5G60900	1e-112	RLK1 (RECEPTOR-LIKE PROTEIN KINASE 1)	2.44857	8.69e-07	2.28723	6.58e-06	protein.postranslational modification
MDP0000945035	chr7	8132406	AT5G60900	7e-154	RLK1 (RECEPTOR-LIKE PROTEIN KINASE 1)	1.82249	0.000133475	1.64546	0.000830362	protein.postranslational modification
MDP0000172597	unanchored	24868305	AT1G06220	2e-15	MEE5 (MATERNAL EFFECT EMBRYO ARREST 5)	-1.711	3.64e-09	-1.55257	1.08e-07	protein.synthesis.elongation
MDP0000258747	chr11	32948617	AT2G46290	7e-65	Eukaryotic translation initiation factor 3 subunit 2 (eIF-3 beta)	-2.43023	0.000760468	-2.40605	0.000940688	protein.synthesis.initiation
MDP0000426742	chr2	1386979	AT5G57870	3e-148	Eukaryotic translation initiation factor 4F (eIF-4F)	-2.93705	3.28e-26	-3.53541	2.83e-33	protein.synthesis.initiation
MDP0000524438	chr2	1387714	AT5G57870	4e-153	Eukaryotic translation initiation factor 4F (eIF-4F)	-1.41428	1.64e-08	-1.39989	2.75e-08	protein.synthesis.initiation
MDP0000196719	chr9	6808686	AT1G12920	2e-16	ERF1-2 (EUKARYOTIC RELEASE FACTOR 1-2)	-1.84764	0.0180352	-2.03586	0.00803336	protein.synthesis.release
MDP0000771577	chr1	28951635	AT2G47020	2e-13	Peptide chain release factor	-2.70477	0.00011252	-2.01996	0.00704827	protein.synthesis.release
Signaling receptor kinases
MDP0000148123	chr12	24424434	AT1G56130	7e-71	Leucine-rich repeat transmembrane kinase	4.0299	8.72e-21	4.51928	3.19e-26	Leucine rich repeat VIII.serine/theonine kinase
MDP0000269684	chr16	13469575	AT1G56130	2e-70	Leucine-rich repeat transmembrane kinase	1.69962	1.33e-06	1.58345	9.9e-06	Leucine rich repeat VIII.serine/theonine kinase
MDP0000283397	chr5	8301196	AT1G56130	3e-146	Leucine-rich repeat transmembrane kinase	2.54673	1.24e-13	2.54597	1.34e-13	Leucine rich repeat VIII.serine/theonine kinase
MDP0000306337	chr16	13421365	AT1G56120	0	Leucine-rich repeat transmembrane kinase	3.07253	1.72e-35	3.22279	3.68e-39	Leucine rich repeat VIII.serine/theonine kinase
MDP0000384033	chr0	81170150	AT1G56140	7e-109	Leucine-rich repeat transmembrane kinase	2.05839	8.47e-09	1.78254	1.25e-06	Leucine rich repeat VIII.serine/theonine kinase
MDP0000389758	chr3	6419752	AT1G29730	1e-98	Leucine-rich repeat transmembrane kinase	3.22785	5.45e-11	3.26971	2.94e-11	Leucine rich repeat VIII.serine/theonine kinase
MDP0000118858	chr11	7932366	AT1G56130	7e-34	Leucine-rich repeat transmembrane kinase	1.59891	0.00133824	1.88852	8.32e-05	Leucine rich repeat VIII.serine/theonine kinase
MDP0000142743	chr16	7290383	AT1G56140	4e-47	Leucine-rich repeat transmembrane kinase	1.37662	0.00719864	1.78655	0.000198096	Leucine rich repeat VIII.serine/theonine kinase
MDP0000169487	chr3	6405863	AT1G56140	1e-81	Leucine-rich repeat transmembrane kinase	2.0168	1.33e-06	2.55738	2.13e-10	Leucine rich repeat VIII.serine/theonine kinase
MDP0000214956	chr13	33693410	AT2G02220	1e-08	PSKR1 (PHYTOSULFOKIN RECEPTOR 1)	-1.1407	0.0353774	-1.38444	0.00944077	Tyrosine kinase signaling
MDP0000228799	chr13	515942	AT2G02220	0	PSKR1 (PHYTOSULFOKIN RECEPTOR 1)	-1.79869	9.89e-10	-1.57567	1e-07	Tyrosine kinase signaling
MDP0000251336	chr3	28820639	AT1G72300	1e-136	PSY1 RECEPTOR, PSY1R	-4.58536	1.08e-15	-1.93173	0.000462612	Tyrosine kinase signaling
MDP0000296522	chr10	6872510	AT1G72300	2e-67	PSY1 RECEPTOR, PSY1R	-2.788	2.28e-10	-2.86311	1.25e-10	Tyrosine kinase signaling
MDP0000415894	chr0	6651181	AT3G47570	0	Leucine-rich repeat transmembrane protein kinase	-2.37269	9.94e-11	-1.6327	1.82e-05	Tyrosine kinase signaling
MDP0000248648	chr13	772239	AT5G65710	4e-57	HSL2 (HAESA-Like 2)	2.8497	6.32e-09	2.82539	9.32e-09	Tyrosine kinase signaling
MDP0000396340	chr0	1113041	AT5G65710	0	HSL2 (HAESA-Like 2)	1.79417	3.43e-08	1.41025	3.56e-05	Tyrosine kinase signaling
MDP0000486143	chr9	9762174	AT5G65710	5e-144	HSL2 (HAESA-Like 2)	4.05505	4.28e-22	2.80248	2.53e-10	Tyrosine kinase signaling
MDP0000165239	chr8	10112683	AT1G75820	0	CLV1 (CLAVATA 1)	1.38479	0.046186	2.76779	1.2e-06	Tyrosine kinase signaling
MDP0000122376	chr15	40300183	AT5G49660	0	XIP1 (XYLEM INTERMIXED WITH PHLOEM 1)	1.59234	9.36e-07	1.16654	0.000800841	LRR-RLK
MDP0000497333	chr5	15789931	AT4G08850	3e-79	MDIS1-INTERACTING RECEPTOR LIKE KINASE2	-2.51438	1.79e-05	-1.85595	0.00283802	LRR-RLK
MDP0000298722	chr15	39835253	AT4G08850	5e-80	MDIS1-INTERACTING RECEPTOR LIKE KINASE3	-4.42482	4.42e-20	-3.73915	2.1e-16	LRR-RLK
MDP0000187218	chr12	24456597	AT5G20480	4e-117	EFR (EF-TU RECEPTOR)	-1.49308	5.98e-05	-1.59527	1.68e-05	LRR-RLK
MDP0000333512	chr1	7945124	AT5G20480	8e-36	EFR (EF-TU RECEPTOR)	-1.2646	0.0184074	-1.24769	0.0227999	LRR-RLK
MDP0000556535	chr11	8144997	AT5G20480	6e-34	EFR (EF-TU RECEPTOR)	-2.15927	0.000259575	-1.54837	0.0121904	LRR-RLK
MDP0000607421	chr15	45950741	AT5G20480	1e-32	EFR (EF-TU RECEPTOR)	-2.80106	2.53e-12	-1.99132	3.13e-07	LRR-RLK
MDP0000658479	chr3	4680583	AT5G20480	1e-128	EFR (EF-TU RECEPTOR)	-2.43438	9.79e-10	-1.12666	0.00996191	LRR-RLK
MDP0000184117	chr15	45810337	AT1G35710	0	Leucine-rich repeat transmembrane protein kinase	1.47934	0.021118	2.62446	1.88e-06	Leucine rich repeat XII.serine/threonine kinase
MDP0000178119	chr14	23777986	AT3G47570	7e-96	Leucine-rich repeat transmembrane protein kinase	2.7661	2.93e-06	2.92861	5.61e-07	Leucine rich repeat XII.serine/threonine kinase
MDP0000282367	chr1	20881960	AT3G47570	1e-81	Leucine-rich repeat transmembrane protein kinase	3.19409	7.92e-08	3.18973	8.9e-08	Leucine rich repeat XII.serine/threonine kinase
MDP0000141521	chr5	5504032	AT3G47090	1e-55	Leucine-rich repeat transmembrane protein kinase	-2.1357	0.00377974	-2.11299	0.00454899	Leucine rich repeat XII.serine/threonine kinase
MDP0000174573	chr11	25934410	AT3G47570	2e-174	Leucine-rich repeat transmembrane protein kinase	-1.50488	0.0201341	-3.82121	2.32e-11	Leucine rich repeat XII.serine/threonine kinase
MDP0000268517	chr0	27301593	AT3G47570	1e-66	Leucine-rich repeat transmembrane protein kinase	-1.2872	0.049741	-3.3053	4.74e-08	Leucine rich repeat XII.serine/threonine kinase
MDP0000301936	chr15	1883364	AT3G47570	1e-167	Leucine-rich repeat transmembrane protein kinase	-1.93197	0.00437152	-1.82011	0.00878774	Leucine rich repeat XII.serine/threonine kinase
MDP0000422023	chr0	72146327	AT3G47570	2e-77	Leucine-rich repeat transmembrane protein kinase	-2.1826	2.17e-09	-1.2762	0.000782849	Leucine rich repeat XII.serine/threonine kinase
MDP0000426363	chr11	30017277	AT3G47570	0	Leucine-rich repeat transmembrane protein kinase	-2.39466	2.4e-22	-1.33932	1.31e-07	Leucine rich repeat XII.serine/threonine kinase
MDP0000430217	chr11	7314133	AT3G47570	2e-122	Leucine-rich repeat transmembrane protein kinase	-1.71995	2.14e-05	-1.0065	0.0244767	Leucine rich repeat XII.serine/threonine kinase
MDP0000456406	chr11	303404	AT3G47090	6e-124	Leucine-rich repeat transmembrane protein kinase	-1.5034	0.0170682	-4.44352	3.38e-14	Leucine rich repeat XII.serine/threonine kinase
MDP0000619924	chr4	1742711	AT3G47570	1e-111	Leucine-rich repeat transmembrane protein kinase	-1.44967	0.0143821	-1.24152	0.0466327	Leucine rich repeat XII.serine/threonine kinase
MDP0000760282	chr8	1408707	AT3G47570	3e-158	Leucine-rich repeat transmembrane protein kinase	-1.85736	6.23e-06	-1.1642	0.0106898	Leucine rich repeat XII.serine/threonine kinase
MDP0000588587	chr0	27331711	AT3G47090	5e-86	Leucine-rich repeat transmembrane protein kinase	-1.4908	0.0273474	-2.8816	2.04e-06	Leucine rich repeat XII.serine/threonine kinase
MDP0000658480	chr3	4682965	AT3G47580	3e-51	Leucine-rich repeat transmembrane protein kinase	-1.74358	1.31e-06	-1.85925	3.5e-07	Leucine rich repeat XII.serine/threonine kinase
MDP0000379904	chr15	39833336	AT4G08850	3e-165	Leucine-rich repeat transmembrane protein kinase	-4.88998	2.65e-18	-3.2088	8.24e-11	Leucine rich repeat XII.serine/threonine kinase
MDP0000383372	chr5	15417981	AT4G08850	3e-166	Leucine-rich repeat transmembrane protein kinase	-4.44371	7.61e-17	-3.88775	2.75e-14	Leucine rich repeat XII.serine/threonine kinase
MDP0000476332	chr3	32185301	AT3G47570	3e-120	Leucine-rich repeat transmembrane protein kinase	-2.44262	3.18e-08	-1.78887	8.67e-05	signalling.receptor kinases.leucine rich repeat XII
MDP0000494400	chr14	23678770	AT3G47090	0	Leucine-rich repeat transmembrane protein kinase	-1.95796	7.77e-10	-1.13058	0.00073298	signalling.receptor kinases.leucine rich repeat XII
MDP0000552050	chr11	7362715	AT3G47570	0	Leucine-rich repeat transmembrane protein kinase	-2.00934	1.02e-09	-1.91389	7.36e-09	signalling.receptor kinases.leucine rich repeat XII
MDP0000585438	chr11	8623496	AT3G47570	0	Leucine-rich repeat transmembrane protein kinase	-2.27335	1.31e-10	-1.90943	1.02e-07	signalling.receptor kinases.leucine rich repeat XII
MDP0000607420	chr15	45948845	AT3G47090	2e-126	Leucine-rich repeat transmembrane protein kinase	-3.63997	1.01e-29	-2.36523	9.77e-14	signalling.receptor kinases.leucine rich repeat XII
MDP0000660154	chr15	45959271	AT3G47090	0	Leucine-rich repeat transmembrane protein kinase	-3.14858	1.05e-31	-1.80483	5.56e-11	signalling.receptor kinases.leucine rich repeat XII
MDP0000719681	chr1	7941308	AT3G47090	0	Leucine-rich repeat transmembrane protein kinase	-1.17595	0.0216638	-1.17649	0.0241931	signalling.receptor kinases.leucine rich repeat XII
MDP0000721832	chr0	90164189	AT3G47090	1e-39	Leucine-rich repeat transmembrane protein kinase	-3.09218	3.17e-08	-1.53192	0.00964848	signalling.receptor kinases.leucine rich repeat XII
MDP0000655182	chr6	451378	AT3G47110	1e-29	Leucine-rich repeat transmembrane protein kinase	-2.36717	1.52e-06	-1.34602	0.0101613	signalling.receptor kinases.leucine rich repeat XII
MDP0000294963	chr10	25199871	AT1G21270	4e-163	WAK2 (WALL ASSOCIATED KINASE2)	2.84661	6.92e-09	4.46069	4.9e-22	Wall associated kinase
MDP0000128407	chr15	3053278	AT1G21270	3e-176	WAK2 (WALL ASSOCIATED KINASE2)	3.81364	1.75e-18	4.78357	4.73e-05	Wall associated kinase
MDP0000186304	chr11	18214595	AT1G21240	9e-95	WAK4 (WALL ASSOCIATED KINASE4)	2.14248	0.000552862	3.65318	3.64e-11	Wall associated kinase
MDP0000217486	chr1	16036871	AT1G21210	1e-55	WAK3 (WALL ASSOCIATED KINASE3)	1.71325	0.0162917	3.46619	1.21e-08	Wall associated kinase
MDP0000147980	chr1	14889858	AT1G21230	5e-46	WAK5 (WALL ASSOCIATED KINASE 5)	1.48619	0.0280028	2.24005	0.000239401	Wall associated kinase
MDP0000278929	chr5	13094871	AT1G21230	1e-145	WAK5 (WALL ASSOCIATED KINASE 5)	5.09759	6.46e-27	4.21977	3.31e-18	Wall associated kinase
MDP0000169942	chr4	686206	AT1G21230	1e-77	WAK5 (WALL ASSOCIATED KINASE 5)	3.88228	2.08e-23	5.29787	2.09e-44	Wall associated kinase
Supplementary Table 3S. Selection of DEG involved with protein synthesis, degredation and modification, and signalling receptor kinases. Red/orange indicates up-regulation in dwarfing rootstocks, green indicates down-regulation. Data is log base 2 relative to ‘M793’ and is based on six biological replicates per genotype. Chromosome 0 indicates an unmapped gene model.
